# Supplementary material for: In Vitro Evaluation of Bioavailability of Se from Daily Food Rations and Dietary Supplements
Source: Nutrients. 2023 Mar 21;15(6):1511. doi: 10.3390/nu15061511 (PMC10058741; doi:10.3390/nu15061511)
Supplement: Supplementary file 1 [file nutrients-15-01511-s001.zip]

Archive with 1 entries (1 files):
- nutrients-2290694-supplementary.pdf
